# Supplementary material for: Inhibition Mechanism of Lactiplantibacillus plantarum on the Growth and Biogenic Amine Production in Morganella morganii
Source: Foods. 2023 Sep 29;12(19):3625. doi: 10.3390/foods12193625 (PMC10572400; doi:10.3390/foods12193625)
Supplement: Supplementary file 1 [file foods-12-03625-s001.zip]

Archive with 1 entries (1 files):
- foods-2619023-supplementary.pdf
